# Supplementary material for: Long-term gamma transcranial alternating current stimulation improves the memory function of mice with Alzheimer’s disease
Source: Front Aging Neurosci. 2022 Sep 15;14:980636. doi: 10.3389/fnagi.2022.980636 (PMC9520626; doi:10.3389/fnagi.2022.980636)
Supplement: Supplementary file 1 [file Data_Sheet_1.ZIP › supplementary file/supplementary file.txt]

12.5 zip is Partial data of our study. Please contact the author for specific data format.
